# Supplementary material for: Suture Closure versus Non-Closure of Subcutaneous Fat and Cosmetic Outcome after Cesarean Section: A Randomized Controlled Trial
Source: PLoS One. 2014 Dec 10;9(12):e114730. doi: 10.1371/journal.pone.0114730 (PMC4262443; doi:10.1371/journal.pone.0114730)
Supplement: S1 Data — Spreadsheet with the data underlying the results reported in the manuscript. (XLS) [file pone.0114730.s002.xls]

## Sheet: SPSS_Sectio_subcut
Age	Smoking status	Gravida	Para	Height	Weight	BMI	fetal weight	Delivery week	Delivery day	Indication for CS	Group allocation	Length of surgery	Hb Day 3	Htk Day 3	CRP Day 3	Hematoma at discharge	Wound infection at discharge or at 8 weeks	Wound dehiscence at discharge or at 8 weeks	Seroma at discharge or at 8 weeks	OSAS8Vascularization	OSAS8WPigmentation	OSAS8WThickness	OSAS8WRelief	OSAS8WPliability	OSAS8WSurfacearea	OSAS8WTotalscore	PSAS8Wpainful	PSAS8Witching	PSAS8Wcolor	PSAS8Wstiffness	PSAS8Wthickness	PSAS8Wirregular	PSAS8Wtotalscore	VSS8WVascularity	VSS8WPigmentation	VSS8WPliability	VSS8WHeight	VSS8Wtotalscore	subjective scar retraction8W	Einziehunginmm8W	OSAS6MVascularization	OSAS6MPigmentation	OSAS6MThickness	OSAS6MRelief	OSAS6MPliability	OSAS6MSurfaceArea	OSAS6MTotalscore	PSAS6Mpainful	PSAS6Mitching
27	0	1	1	1.68	60	21	3230	39	0	2	1	36	9.5	29	3.46	2	4	2	2	6	5	4	3	2	3	23	1	2	6	3	3	3	18	3	2	2	1	8	2	0	5	4	5	4	3	3	24	1	5
20	0	1	1	1.72	79	26	3040	38	5	2	1	20	11.3	34	4.63	2	4	2	2	4	9	3	3	3	3	25	1	2	10	5	5	5	28	3	2	1	0	6	2	0	3	3	2	2	2	3	15	1	1
28	1	2	1	1.63	75	28	3030	38	2	1	1	27	9.9	30	6.48	2	1	2	2	3	3	4	3	3	3	19	1	2	7	2	3	2	17	2	2	2	1	7	2	0	3	3	3	3	2	3	17	1	1
20	0	1	1	1.58	74	29	3160	38	5	2	1	32	8.4	35	8.04	2	4	2	2	4	3	3	5	2	5	22	1	3	5	5	3	5	22	1	2	5	0	8	1	1	4	3	3	3	3	3	19	1	1
33	0	1	1	1.68	82	29	2810	39	2	2	1	23	12.5	36	4	2	4	2	2	4	4	2	2	2	3	17	1	2	7	3	2	2	17	1	2	1	1	5	2	0	2	3	2	2	2	3	14	1	1
35	0	1	1	1.62	68	25	3430	39	3	3	1	31	12	35	1.56	2	4	2	2	3	3	6	2	4	3	21	1	2	4	2	3	4	16	3	2	4	1	10	2	0	4	5	3	3	4	3	22	1	1
28	0	2	2	1.67	60	21	2730	38	2	1	1	30	11.1	31	5.32	1	4	2	2	5	4	2	2	3	3	19	1	2	6	5	2	2	18	3	2	1	1	7	2	0	3	4	3	2	2	3	17	1	1
43	0	2	1	1.68	75	26	3420	38	5	2	1	18	12.5	35	8.14	2	4	2	2	2	3	2	2	2	3	14	1	2	4	1	2	2	12	1	2	1	1	5	2	0	3	3	3	3	2	3	17	1	1
28	0	2	2	1.58	51	20	2195	37	2	1	1	21	12.6	36	3.15	2	4	2	2	5	4	3	2	2	3	19	2	2	6	4	2	2	18	3	2	1	1	7	2	0	4	4	3	3	2	3	19	1	1
29	0	1	1	1.76	74	23	3045	38	3	2	1	21	13.7	38	4.4	2	4	2	2	6	6	5	6	4	6	33	1	2	8	7	3	6	27	3	2	5	1	11	1	2	4	4	4	3	3	3	21	1	1
28	0	2	1	1.6	67	26	3360	38	2	6	1	31	11.7	34	4.9	2	4	2	2	5	5	3	2	5	3	23	4	2	6	5	2	2	21	3	2	3	1	9	2	0	2	3	4	5	2	6	22	1	1
27	0	1	1	1.68	70	24	3540	40	2	3	1	24	10.6	30	9.87	2	4	2	2	5	5	2	3	2	3	20	1	2	10	4	1	3	21	3	2	1	0	6	2	0	4	3	2	2	2	3	16	1	1
24	0	3	2	1.58	66	26	2990	38	4	2	1	23	8.6	26	6.94	2	4	2	2	3	3	2	2	2	3	15	1	2	4	2	2	4	15	2	2	1	1	6	2	0	2	3	4	2	2	3	16	1	1
33	0	1	1	1.63	84	31	3770	41	1	4	1	30	11.9	34	8.33	2	4	2	2	3	3	3	2	3	3	17	1	2	3	7	2	2	17	2	2	1	1	6	2	0	3	3	3	3	2	3	17	2	3
28	0	1	1	1.6	78	30	3080	38	6	1	1	37	13.3	37	3.68	2	4	2	2	3	3	2	2	2	3	15	1	2	6	2	5	2	18	2	2	0	1	5	2	0	3	3	2	2	2	3	15	1	1
34	0	1	1	1.7	61.5	21	2870	41	2	6	1	14	9.8	28	3.87	2	4	2	2	3	2	3	2	2	3	15	1	2	4	3	5	8	23	2	2	1	0	5	2	0	2	2	2	2	2	3	13	1	3
26	0	1	1	1.74	76	25	3700	41	2	5	1	35	8.9	26	6.59	2	4	2	2	4	4	4	3	3	3	21	1	2	5	6	3	2	19	3	2	2	1	8	2	0	4	3	4	4	3	3	21	1	1
31	0	1	1	1.74	91	30	3725	38	6	2	1	31	9.8	28	4.02	2	4	2	2	4	5	2	6	3	6	26	1	2	5	2	2	6	18	3	2	5	1	11	1	2	3	3	3	6	2	6	23	1	1
24	0	1	1	1.68	112	39	3410	38	3	8	1	23	10	31	9.21	2	4	2	2	3	3	5	4	4	2	21	1	2	2	3	5	4	17	2	2	3	1	8	2	0	3	3	3	3	3	3	18	1	3
31	0	2	2	1.72	85	28	3345	38	6	1	1	31	11.3	33	5.26	2	4	2	2	4	5	2	5	2	5	23	1	2	6	2	2	5	18	3	2	5	1	11	1	1	5	5	5	4	3	3	25	1	1
25	0	2	1	1.5	63	28	3310	37	6	4	1	30	11.8	33	7.63	2	4	2	2	3	4	2	2	2	3	16	1	3	5	4	5	2	20	1	2	1	1	5	2	0	3	2	2	2	2	3	14	2	2
28	0	2	2+3	1.61	80	30	2250/2330	36	4	7	1	19	14.2	40	3.23	2	4	2	2	4	5	2	2	2	3	18	1	2	6	2	3	2	16	3	2	1	1	7	2	0	5	5	5	6	3	3	27	1	3
36	0	2	2	1.69	67	23	3330	39	1	8	1	20	10.1	28	2.63	2	4	2	2	4	4	3	2	2	3	18	2	2	5	3	4	2	18	2	2	1	1	6	2	0	2	4	5	5	2	7	25	3	1
26	0	1	1	1.56	53	21	3200	39	1	2	1	31	10.6	30	2.77	2	4	2	2	3	4	3	2	2	3	17	1	4	6	1	1	4	17	2	2	1	1	6	2	0	3	2	3	3	3	3	17	1	2
33	0	1	1	1.58	65	26	3040	39	0	2	1	26	11.3	32	6.25	2	4	2	2	4	5	3	6	4	6	28	1	6	6	3	2	6	24	3	2	5	1	11	1	2	5	4	5	5	3	5	27	1	1
27	0	2	2	1.75	92	30	3200	38	3	8	1	23	10.4	32	15.38	2	4	2	2	4	5	3	2	3	2	19	3	4	6	3	4	1	21	1	2	2	1	6	2	0	2	6	6	6	3	3	26	1	5
27	0	1	1	1.67	55	19	3430	37	2	3	1	29	7.8	22	7.61	2	4	2	2	3	3	3	5	3	5	22	2	1	6	3	6	5	23	2	2	5	1	4	1	1	4	3	2	2	3	3	17	1	1
28	0	1	1	1.72	76.5	25	3200	40	0	2	1	22	11.2	33	3.97	2	4	2	2	4	5	3	2	3	3	20	3	1	6	2	5	2	19	2	2	1	1	6	2	0	4	3	4	3	3	3	20	1	1
25	0	1	1	1.72	79	26	3265	39	0	2	1	25	12.4	36	3.09	2	4	2	2	3	6	4	3	5	3	24	1	2	6	1	2	2	14	0	2	3	1	6	2	0	3	4	5	3	3	3	21	1	2
27	0	1	1	1.77	82	26	2705	39	1	6	1	22	12.11	34	3.62	2	4	2	2	2	5	3	3	4	3	20	1	2	7	7	4	3	24	2	2	3	1	8	2	0	5	4	4	3	2	3	21	1	1
24	0	1	1	1.63	77	28	2780	41	5	8	1	33	10.4	30	5.66	2	4	2	2	1	4	2	3	3	3	16	1	2	5	4	4	2	18	0	1	1	1	3	2	0	3	3	4	3	3	3	19	1	1
18	1	1	1	1.64	81	30	2850	39	3	8	1	17	12	34	2.31	2	4	2	2	4	5	2	2	2	3	18	1	3	6	1	2	2	15	1	2	0	1	3	2	0	3	2	2	2	2	3	14	1	1
37	0	1	1	1.69	57	20	1975	33	2	2	1	22	11.6	34	3.93	2	4	2	2	4	4	4	3	3	3	21	2	1	6	1	4	2	16	3	2	1	1	4	2	0	4	3	2	3	2	3	17	1	1
25	1	3	3+4	1.65	69	25	3220/2145	37	2	7	1	25	12.1	35	5.48	2	4	2	2	4	4	3	2	2	3	18	3	3	6	2	1	2	17	2	2	1	1	3	2	0	4	3	3	3	2	3	18	1	1
41	0	2	1	1.65	76	27	3390	38	6	2	1	21	10	29	7.74	2	4	2	2	4	7	3	2	2	3	21	1	2	5	3	2	2	15	3	2	2	1	8	2	0	4	3	3	3	2	3	18	1	1
31	0	1	1	1.6	61	23	2825	36	6	2	1	21	12	35	3.81	2	4	2	2	1	5	3	3	2	3	17	1	2	6	6	5	3	23	2	2	2	1	7	2	0	4	5	3	2	2	3	19	1	4
29	0	1	1	1.64	74	27	3760	40	6	3	1	29	10.3	30	2.53	2	4	2	2	1	4	3	2	2	3	15	1	2	4	1	3	2	13	2	2	1	1	6	2	0	2	3	4	5	3	5	22	1	2
34	0	1	1	1.56	89	36	3900	40	6	4	1	28	11.3	33	5.75	2	4	2	2	10	10	3	3	3	3	32	1	9	8	4	5	5	32	2	2	2	1	7	2	0	2	4	3	3	3	3	18	1	1
40	0	2	2	1.8	92	28	3410	38	3	8	1	24	9.5	29	3.62	2	4	2	2	4	4	4	7	3	7	29	1	5	7	9	9	8	39	3	2	5	2	12	1	3	4	3	3	8	5	9	32	1	4
32	0	2	2	1.72	96	32	4360	39	0	1	1	29	11.3	33	4.58	2	4	2	2	4	4	4	3	3	3	21	2	2	8	7	5	5	29	3	2	2	1	8	2	0	3	3	3	3	2	3	17	2	1
27	1	1	1	1.67	74	26	2920	41	0	4	1	38	10.2	30	9.2	2	4	2	2	1	4	3	4	3	3	18	2	2	3	1	3	1	12	3	2	0	1	6	2	0	3	3	3	3	3	3	18	1	1
30	0	2	2	1.6	65	25	3020	38	6	1	1	23	11	33	3.77	1	4	2	2	2	4	3	3	2	3	17	1	3	6	4	4	4	22	2	2	2	1	7	2	0	3	5	5	4	5	4	26	1	1
31	0	2	1	1.72	93	31	3230	39	1	1	1	30	11.5	33	2.08	2	4	2	2	5	5	2	3	3	3	21	1	10	6	3	1	9	30	3	2	1	1	7	2	0	3	4	2	2	2	3	16	1	2
29	0	1	1	1.63	52	19	3130	38	4	2	1	31	13	37	5.19	2	4	2	2	5	4	4	4	3	3	23	1	5	6	7	5	2	26	3	2	1	1	7	2	0	5	5	6	4	3	3	26	3	2
22	0	2	1	1.55	65	27	3090	37	5	2	1	12	11.4	33	5.75	2	4	2	2	4	4	3	3	2	3	19	1	2	6	7	5	2	23	3	2	1	0	6	2	0	3	3	2	2	2	3	15	1	2
28	0	2	2	1.66	71	25	2890	39	1	3	1	31	11.1	32	9.5	2	4	2	2	5	5	3	3	3	3	22	1	3	6	4	3	3	20	2	3	2	1	8	2	0	4	4	3	3	2	4	20	1	2
36	0	3	2	1.79	90	28	3460	38	6	2	1	38	9.7	29	3.14	2	4	2	2	3	6	4	4	5	3	25	1	2	6	3	2	4	18	0	3	3	1	7	2	0	3	4	5	3	3	3	21	1	1
29	0	1	1	1.64	78	29	2975	39	4	4	2	51	12.6	37	11.37	2	4	2	2	4	4	2	2	2	3	17	2	2	9	5	5	2	25	3	2	1	0	6	2	0	3	3	2	2	2	3	15	1	1
27	0	1	1	1.63	59	22	2950	40	6	6	2	21	11.9	34	10.47	2	4	2	2	2	5	4	2	2	3	18	1	2	8	1	2	2	16	2	2	1	0	5	2	0	4	4	4	4	4	3	23	3	1
31	1	1	1	1.57	67	27	2475	40	5	6	2	23	9.9	29	4.21	2	4	2	2	1	4	2	2	2	3	14	1	6	9	1	2	2	21	1	2	1	1	5	2	0	4	3	3	3	2	3	18	4	1
30	0	1	1	1.6	58	22	4065	38	2	1	2	32	10.9	31	4.81	2	4	2	2	3	3	2	2	2	3	15	1	2	6	1	4	2	16	2	2	1	1	6	2	0	4	3	3	3	2	3	18	1	2
28	0	1	1	1.77	92	29	3370	38	5	2	2	26	13	38	3.13	2	4	2	2	4	3	3	3	3	3	19	1	2	5	5	6	5	24	1	2	1	1	5	2	0	4	4	4	3	3	3	21	1	1
34	0	5	3	1.65	94	34	3005	38	5	1	2	30	11.1	33	6.19	2	4	2	2	4	3	3	2	2	3	17	1	2	4	4	4	2	17	2	2	1	1	6	2	0	2	2	2	2	2	3	13	1	1
31	0	1	1	1.63	72	27	3200	41	3	6	2	23	11.7	34	5.28	2	4	2	2	5	5	4	3	4	3	24	2	2	9	8	3	3	27	2	2	2	1	7	2	0	4	4	3	3	2	3	19	1	3
35	0	1	1	1.54	61	25	2820	38	3	2	2	25	11.6	34	11.2	2	4	2	2	3	4	5	2	2	3	19	1	3	5	1	5	2	17	3	2	1	1	7	2	0	4	5	6	4	3	3	25	2	5
30	0	1	1	1.65	66	24	2565	39	1	2	2	34	10.1	30	5.32	1	4	2	2	4	3	3	2	3	3	18	1	2	6	2	1	2	14	3	2	1	0	6	2	0	4	4	3	3	2	3	19	1	1
28	0	1	1+2	1.63	59	22	2050/1800	34	1	7	2	32	11.7	34	3	2	4	2	2	5	6	3	3	3	3	23	1	2	6	6	6	5	26	3	2	0	1	6	2	0	4	3	3	3	2	3	18	3	1
28	0	1	1	1.73	87	29	3855	40	6	4	2	39	9.8	28	5.71	2	4	2	2	4	4	3	2	2	3	18	1	2	9	3	3	2	20	3	2	1	1	7	2	0	3	3	2	2	2	3	15	1	1
20	0	1	1	1.73	90	30	3980	41	4	4	2	29	8.7	27	8.63	2	4	2	2	4	4	3	2	2	3	18	1	2	6	4	3	4	20	3	2	2	0	7	2	0	3	3	2	2	2	3	15	1	1
32	0	1	1	1.58	62	24	3480	39	1	2	2	20	11.1	32	1.49	1	4	2	2	3	5	5	5	6	3	27	1	2	6	3	8	7	27	3	2	3	1	9	2	0	4	4	4	3	2	3	20	1	1
30	0	4	1	1.93	113	30	2695	37	4	8	2	38	12	35	10.43	2	2	1	2	5	7	3	6	2	6	29	1	2	4	1	2	6	16	3	2	5	1	11	1	2	3	3	2	2	2	3	15	1	1
26	0	1	1	1.72	73	24	3280	41	4	5	2	19	8.4	24	7.68	2	4	2	2	5	5	3	3	3	3	22	1	2	6	5	2	7	23	3	2	1	1	7	2	0	2	3	4	4	4	3	20	1	1
29	0	1	1	1.72	71	23	3010	41	4	6	2	25	10.8	32	5.16	2	4	2	2	3	3	2	6	3	6	23	5	2	4	4	4	6	25	1	2	5	2	10	1	2	3	3	2	5	4	5	22	1	1
27	0	2	1	1.77	99	31	3070	38	6	1	2	29	11.7	33	5.36	2	4	2	2	5	5	5	3	4	3	25	1	3	6	5	5	9	29	1	2	3	1	7	2	0	4	4	4	3	2	3	20	1	1
30	0	1	1	1.6	80	31	2455	37	2	2	2	18	10.7	31	2.69	2	4	2	2	4	5	3	2	2	3	19	1	6	6	4	3	2	22	3	2	1	1	7	2	0	3	2	2	3	2	3	15	1	1
37	0	4	1	1.6	87	33	3250	41	0	4	2	30	9.9	29	6.84	2	4	2	2	3	4	2	6	2	6	23	1	5	5	1	1	6	19	2	2	5	1	10	1	2	2	3	2	2	2	3	14	1	4
35	0	1	1	1.72	57	19	3290	38	6	1	2	25	11.5	35	4.45	2	4	2	2	4	5	2	2	2	3	18	1	2	5	1	2	2	13	2	2	1	1	6	2	0	2	3	2	4	2	3	16	1	1
27	0	1	1	1.6	85	33	3100	38	1	8	2	35	11.6	34	6.24	2	4	2	2	3	4	2	6	2	6	23	4	2	4	4	2	6	22	1	2	5	1	9	1	2	4	3	4	3	2	3	19	1	1
27	0	2	1	1.71	95	32	4770	41	2	4	2	30	8.7	27	4.91	2	4	2	2	5	9	7	3	3	3	30	7	4	7	5	5	4	32	3	2	2	1	8	2	0	6	9	5	5	5	3	33	1	1
26	1	5	2+3	1.65	65	23	2150	37	3	7	2	14	11.2	33	4.99	1	4	2	2	3	4	4	5	3	3	22	1	1	4	4	4	4	18	2	2	1	1	6	2	0	2	3	2	2	2	3	14	1	1
30	1	1	1	1.59	52	20	3095	39	0	1	2	29	10.6	32	2.48	2	4	2	2	4	5	2	5	2	5	23	1	1	5	1	3	5	16	2	2	5	1	10	1	1	3	2	2	2	2	3	14	1	1
30	0	1	1	1.74	80	26	3035	40	4	4	2	26	12.5	36	8.69	1	1	2	2	2	4	4	9	4	9	32	5	10	8	8	6	10	47	1	2	5	1	9	1	5	5	4	4	7	3	7	30	1	2
27	0	1	1	1.66	79.2	28	2490	38	3	2	2	16	10.9	31	11.17	1	4	2	2	3	4	3	7	4	7	28	1	2	3	8	3	8	25	2	2	5	1	10	1	3	3	3	3	5	3	5	22	1	1
34	0	1	1	1.75	120	39	3580	40	4	4	2	37	8.7	26	17.81	2	1	2	2	7	9	3	5	5	5	34	1	2	10	7	10	4	34	3	2	5	1	11	1	1	4	3	4	6	3	6	26	1	1
30	0	1	1	1.6	80	31	2605	38	5	2	2	20	11.3	33	7.42	2	4	2	2	3	3	2	6	2	6	22	1	4	5	1	2	7	20	2	2	5	1	10	1	2	3	3	3	5	4	5	23	1	1
30	0	2	1	1.65	78	28	3510	39	0	2	2	22	11.5	34	5.04	2	4	2	2	4	4	2	5	2	5	22	1	3	4	1	2	5	16	2	2	5	1	10	1	1	5	2	4	4	4	3	22	1	1
36	0	3	3+4	1.7	100	34	2640/3035	37	0	7	2	23	9.7	29	2.33	1	4	2	2	4	5	3	2	2	3	19	1	2	3	2	3	2	13	2	2	1	1	6	2	0	3	3	3	6	4	6	25	1	1
18	1	1	1	1.57	83	33	2730	39	3	1	2	16	13.6	38	5.93	2	4	2	2	2	4	3	8	3	8	28	1	2	3	4	3	8	21	2	2	5	1	10	1	4	1	2	2	2	2	3	12	1	1
28	0	1	1	1.65	70	25	2885	37	5	2	2	18	10	29	3.12	1	4	2	2	1	5	3	3	3	3	18	1	3	4	4	3	3	18	2	2	0	1	5	2	0	1	3	4	5	4	5	22	1	1
30	0	1	1	1.83	92	27	3150	38	5	8	2	18	9	26	5.04	2	4	2	2	3	4	3	2	2	3	17	1	1	5	2	3	2	14	2	2	1	1	6	2	0	3	2	2	2	2	3	14	1	1
25	0	2	1	1.75	103	33	2835	40	0	1	2	16	11.2	34	8.34	2	4	2	2	4	3	3	6	2	6	24	1	3	6	4	2	6	22	2	2	5	1	10	1	2	3	3	2	2	2	3	15	1	1
40	0	5	4	1.65	72	26	3200	38	2	5	2	16	11.1	32	2.28	1	4	2	2	3	2	2	2	2	3	14	1	2	6	2	1	2	14	2	2	1	1	6	2	0	2	3	2	2	2	3	14	1	1
25	0	1	1	1.71	95	32	3430	41	3	5	2	18	11	32	7.08	2	4	2	2	1	7	6	4	4	3	25	1	4	8	1	8	2	24	2	2	1	1	6	2	0	7	7	7	6	3	3	33	1	4
32	0	2	2	1.66	68	24	3580	39	0	2	2	37	10	29	3.33	1	4	2	2	5	7	3	2	2	3	22	1	2	9	1	2	4	19	3	2	1	1	7	2	0	5	6	3	2	2	3	21	1	6
27	0	2	2	1.65	101	37	3435	38	4	2	2	15	8.7	27	4.59	1	4	2	2	2	9	4	6	4	6	31	1	2	6	2	5	6	22	3	2	5	1	11	1	2	3	3	2	2	2	3	15	1	2
33	0	1	1	1.64	63	23	1920	33	3	5	2	22	8	23	4.11	1	4	2	2	1	6	2	2	2	3	16	1	4	9	1	2	1	18	2	2	0	1	5	2	0	4	4	5	4	3	3	23	1	3
32	0	2	2+3	1.65	68	24	2580/2680	37	5	7	2	32	7.5	23	3.49	2	4	2	2	3	3	2	2	2	3	15	1	2	6	1	1	3	14	2	2	1	1	6	2	0	3	3	3	3	2	3	17	1	2
17	0	1	1	1.52	70	30	4150	37	5	1	2	21	9.7	30	6.25	2	4	2	2	3	4	3	4	2	4	20	2	4	3	2	4	4	15	2	1	3	1	7	1	0	2	3	3	3	2	3	16	2	1
25	0	2	2	1.73	52	17	3470	38	5	2	2	21	9.7	28	2.87	2	4	2	2	5	6	5	6	4	6	32	2	7	7	5	5	6	32	2	2	5	1	10	1	2	5	5	5	5	4	5	29	1	6
18	1	1	1	1.68	85	30	3355	39	2	8	2	16	11.2	34	8.34	2	4	2	2	3	3	2	2	2	3	15	1	3	5	1	2	2	14	0	1	1	0	2	2	0	2	2	2	2	2	3	13	1	1
25	1	1	1	1.71	76	26	3840	40	4	4	2	49	10.6	30	5.23	2	4	2	2	5	7	3	6	2	6	29	1	2	8	3	5	6	25	3	2	4	1	10	1	2	4	4	2	3	5	5	23	1	2
[truncated: 12 more columns]

## Sheet: Tabelle1
Legends
Smoking:
Yes = 1
No = 2
Indikation Sectio:
CS mat request = 1
elective CS breech = 2
Arrest first stage = 3
Arrest second stage = 4
Emergency CS = 5
CS due to non-reassuirng fetal status = 6
CS due to multiples = 7
other= 8
Randomization:
Intervention = 1
Control = 2
Hematoma at discharge:
Yes = 1
No = 2
Wound infection:
Superficial = 1
Deep = 2
Intraabdominal = 3
none = 4
Wound dehiscence
Yes = 1
No = 2
Seroma
Yes = 1
No = 2
Subjective scar retraction:
Yes=1
No=2
